# Supplementary material for: PIWI proteins tether the piRNA biogenesis machinery to mitochondria during mammalian spermatogenesis
Source: EMBO J. 2025 Sep 29;44(22):6397–424. doi: 10.1038/s44318-025-00579-x (PMC12624062; doi:10.1038/s44318-025-00579-x)
Supplement: Supplementary file 2 — Table EV1 [file 44318_2025_579_MOESM2_ESM.xlsx]

## Sheet: Sheet1
Table EV1. PIWIL2 interacting proteins (FC > 4, p < 0.05, Sum PEP Score > 10).
Protein Name	Sum PEP Score	Normalized Abundances						Fold Change (MILI/IgG)	p-Value	IP-IgG #1		IP-IgG #2		IP-IgG #3		IP-PIWIL2 #1		IP-PIWIL2 #2		IP-PIWIL2 #3
		IP-IgG #1	IP-IgG #2	IP-IgG #3	IP-PIWIL2 #1	IP-PIWIL2 #2	IP-PIWIL2 #3			COVERAGE	PEPTIDES	COVERAGE	PEPTIDES	COVERAGE	PEPTIDES	COVERAGE	PEPTIDES	COVERAGE	PEPTIDE	COVERAGE	PEPTIDES
Piwil2	750.645	6.84097e+07	7.20712e+07	4.1005e+07	4.01018e+09	4.37673e+09	4.08948e+09	68.7458	0.000678177	0	0	2	2	6	4	71	66	75	65	74	63	s
Tdrd1	569.595	1.52614e+08	1.26907e+08	1.14579e+08	1.63104e+09	1.80273e+09	1.50109e+09	12.5219	0.00291744	0	0	20	15	20	17	60	45	56	43	60	43
Piwil1	395.947	4.85942e+07	3.00289e+07	8.57459e+06	4.07645e+08	3.9939e+08	4.22198e+08	14.0971	5.8616e-05	0	0	6	2	14	7	66	43	69	48	66	44
Mov10l1	358.341	5.4054e+06	5.8877e+06	1.6696e+07	2.27764e+08	2.32256e+08	2.1823e+08	24.2327	2.91462e-06	0	0	0	0	0	0	50	45	47	40	45	39
Asz1	288.843	8.4652e+06	7.21083e+06	6.03092e+06	5.31122e+08	5.34956e+08	5.38714e+08	73.9299	2.78482e-06	0	0	3	1	5	2	52	20	61	22	63	21
Rab11fip3	228.991	9.91669e+06	6.12801e+06	1.55532e+06	6.1693e+07	6.01583e+07	5.94119e+07	10.299	0.00101476	0	0	0	0	0	0	38	26	37	29	37	25
Gpat2	228.638	952760	593734	810672	1.41673e+08	1.40059e+08	1.44567e+08	180.852	7.9206e-05	0	0	0	0	0	0	52	24	41	19	51	24
Ttc21b	195.241	1.29814e+06	654653	3.54324e+06	1.27087e+07	1.21456e+07	1.08941e+07	6.50441	0.00145545	0	0	0	0	0	0	26	26	16	16	26	23
Dhx30	185.931	6.85848e+06	5.78635e+06	9849.65	1.90624e+07	1.73327e+07	1.91249e+07	4.38731	0.0159587	0	0	3	3	5	5	34	28	29	24	21	20
Wdr35	144.224	139155	1.77865e+06	223439	1.03506e+07	1.20613e+07	1.02264e+07	15.2427	0.000231722	0	0	0	0	0	0	19	16	24	19	19	17
Tdrd5	127.058	276755	202142	7907.19	9.65374e+06	9.18076e+06	9.64456e+06	58.502	1.53487e-05	0	0	2	1	2	1	20	12	26	15	20	12
Mael	110.872	7.15788e+06	7.55878e+06	4.16586e+06	2.67851e+07	2.30006e+07	2.59445e+07	4.01059	0.000277177	0	0	0	0	7	2	44	12	27	7	32	8
Tasor	109.374	1.1273e+06	1.55625e+06	12353.6	8.91275e+06	9.02052e+06	8.90144e+06	9.95388	0.00308523	0	0	0	0	0	0	13	15	12	13	12	13
Adad2	104.43	1.16307e+06	1.16577e+06	237258	3.5094e+06	3.46011e+06	4.0208e+06	4.2829	0.00335808	0	0	0	0	0	0	32	9	27	9	29	10
Wdr19	104.395	713684	48203.3	9846.69	5.78452e+06	6.5199e+06	5.70856e+06	23.3409	8.46773e-05	0	0	0	0	0	0	10	10	20	18	11	11
Col6a5	104.181	9515.48	8594.08	10766.1	1.88462e+06	1.76776e+06	2.3501e+06	207.874	0.00788439	0	0	0	0	0	0	8	17	6	14	6	12
Tdrd7	98.953	1.06518e+06	437993	153575	1.09784e+07	1.16131e+07	1.20955e+07	20.9367	1.67833e-05	0	0	0	0	0	0	17	11	16	11	18	11
Peg3	97.698	696989	576214	10452	3.57431e+06	3.32903e+06	3.72621e+06	8.28069	0.00085187	0	0	0	0	0	0	13	12	8	8	8	9
Exd2	96.53	830422	10895	13547.5	1.0909e+07	1.11194e+07	1.19066e+07	39.6963	1.23349e-05	0	0	0	0	0	0	24	11	21	9	29	12
Gtf2i	92.996	131684	93663.7	319891	1.43733e+07	1.42051e+07	1.42299e+07	78.513	2.87397e-08	0	0	0	0	0	0	17	11	19	13	16	12
Ybx3	91.306	2.64355e+07	4.49426e+06	6.81795e+06	6.10391e+07	5.54448e+07	5.81349e+07	4.62594	0.0182431	0	0	4	1	7	2	21	7	39	9	38	9
Ascc3	89.062	381171	853771	5481.19	2.54033e+06	2.73234e+06	2.50536e+06	6.27047	0.0083171	0	0	0	0	0	0	11	14	7	10	8	12
Meioc	76.931	2.20386e+06	656485	10578.9	5.27829e+06	5.25491e+06	5.27575e+06	5.50657	0.0220061	0	0	0	0	0	0	15	9	15	10	15	11
Ift122	76.468	195906	309135	9934.35	9.54159e+06	9.14734e+06	9.12539e+06	54.0111	3.34743e-06	0	0	0	0	0	0	11	10	11	10	16	13
Tdrkh	75.554	9099.43	13256.8	13696.2	1.74662e+07	1.6681e+07	1.62246e+07	1397.18	0.000466526	0	0	0	0	0	0	18	9	27	12	25	12
Plekha7	72.227	866114	164076	9046.54	2.0105e+06	2.06993e+06	2.35858e+06	6.19591	0.0115139	0	0	0	0	0	0	13	10	8	6	12	7
Ybx2	67.328	1.23124e+07	6.7609e+06	4.31923e+06	4.6111e+07	4.16127e+07	4.18973e+07	5.54112	0.000615541	0	0	10	2	0	0	27	7	24	6	34	9
Racgap1	66.363	817526	372356	162627	7.50124e+06	7.81234e+06	7.33609e+06	16.7464	1.74633e-05	0	0	0	0	0	0	17	7	15	7	20	8
Ybx1	60.148	2.40817e+06	6503.88	8035.15	7.99836e+06	6.25157e+06	6.26108e+06	8.46613	0.00490779	0	0	0	0	0	0	35	7	27	5	36	7
Ddx25	59.535	331013	211926	9688.41	1.11395e+07	1.21627e+07	9.41262e+06	59.1988	0.00506767	0	0	0	0	0	0	21	7	25	8	28	9
Brd7	57.903	393715	120495	290826	3.59758e+06	4.18695e+06	4.54935e+06	15.3209	0.00300316	0	0	0	0	3	1	14	4	12	4	20	7
Smg6	55.021	542080	850892	12419.4	2.7923e+06	2.32259e+06	2.64735e+06	5.52319	0.00402123	0	0	0	0	0	0	7	8	8	7	8	8
Prdx4	54.635	481283	285306	191425	2.5611e+06	2.54698e+06	1.82395e+06	7.23584	0.00850996	0	0	0	0	0	0	25	5	39	6	32	6
FAM120A	54.593	649384	677335	6478.35	2.95569e+06	2.66471e+06	2.68915e+06	6.23279	0.0034963	0	0	0	0	0	0	9	6	10	8	12	9
Casc3	51.452	851327	99296.7	8937.74	4.64824e+06	4.25409e+06	5.5882e+06	15.1012	0.00128551	0	0	0	0	0	0	15	8	15	7	15	6
Ascc2	44.585	139904	343017	9471.05	1.76514e+06	1.46613e+06	1.53748e+06	9.68484	0.000434997	0	0	0	0	0	0	13	6	12	5	13	6
Ago2	42.179	760415	293113	10531.5	2.04842e+06	2.11342e+06	2.31048e+06	6.08267	0.0081388	0	0	0	0	0	0	15	9	10	6	12	8
Adad1	41.886	57448	106522	10193.4	1.45162e+06	1.24093e+06	1.32497e+06	23.0677	0.000486253	0	0	0	0	0	0	9	5	16	7	9	4
Relch	37.344	251736	84895.1	290124	3.03094e+06	1.68649e+06	3.23829e+06	12.6935	0.0355446	0	0	0	0	0	0	8	6	6	6	7	6
Rpl10l	34.009	33311	32178.1	10537.7	698252	693625	448361	24.2051	0.0184738	0	0	0	0	0	0	22	3	31	5	22	3
Henmt1	33.61	9781.97	12213.3	11385.5	1.71809e+06	1.66973e+06	1.73636e+06	153.507	0.000134682	0	0	0	0	0	0	14	3	18	4	23	4
Smarca2	33.131	8451.22	9343.1	13413.8	262992	269984	394924	29.7326	0.0198391	0	0	0	0	0	0	4	4	5	5	3	3
Mphosph8	32.793	317774	373367	10890.3	1.49636e+06	1.47566e+06	1.61906e+06	6.53972	0.00314302	0	0	0	0	0	0	4	2	6	3	6	3
Ift140	32.158	2.29859e+06	256062	289363	4.21853e+06	4.7987e+06	4.23675e+06	4.6603	0.0284109	0	0	0	0	0	0	8	8	5	6	8	10
Rpl23a	31.871	5.91952e+06	1.12394e+06	691988	1.12652e+07	1.25781e+07	9.27996e+06	4.28201	0.0194122	0	0	0	0	0	0	36	6	42	7	30	5
Rsl1d1	30.938	14116.6	13465.2	12490.6	946081	885287	1.03777e+06	71.5988	0.00219909	0	0	0	0	0	0	25	6	17	4	8	2
Gm4779	28.285	15711.4	10135.6	10135.3	2.67537e+06	2.6282e+06	2.68079e+06	221.897	3.23363e-05	0	0	0	0	0	0	21	6	17	5	2	1
Glb1	27.569	7360.75	11241.6	14174.4	5.09418e+06	5.11245e+06	5.28518e+06	472.646	0.000137365	0	0	0	0	0	0	10	5	9	4	10	4
Tufm	27.329	198932	56260.9	10907.7	552703	460653	456847	5.52499	0.00753306	0	0	0	0	0	0	21	7	13	5	8	3
Khsrp	26.48	201031	232157	10008.4	602698	1.0597e+06	1.13178e+06	6.30458	0.0279373	0	0	0	0	0	0	9	5	9	5	5	3
Thrap3	25.43	764390	144115	206516	3.7186e+06	3.79588e+06	3.4987e+06	9.87711	0.000914901	0	0	0	0	0	0	5	4	5	4	9	6
Dkc1	25.423	7829.71	10766.5	10847.8	607409	766872	953413	79.0552	0.016603	0	0	0	0	0	0	8	2	8	2	4	1
Tbc1d1	23.65	429095	9499.98	10853.9	1.55266e+06	1.66423e+06	1.60251e+06	10.7229	0.00671618	0	0	0	0	0	0	3	4	3	3	5	4
Edc4	22.676	690543	264507	7890.79	1.69003e+06	1.55463e+06	1.60778e+06	5.03919	0.0195407	0	0	0	0	0	0	4	3	6	5	2	2
Rsph1	21.529	369292	12816	9598.64	833720	677544	1.08962e+06	6.63988	0.0121704	0	0	0	0	0	0	12	3	15	3	8	1
Smarcc1	21.166	1.31978e+06	1.15676e+06	11052.8	3.48705e+06	3.45272e+06	4.13147e+06	4.45058	0.00824683	0	0	0	0	0	0	5	4	3	3	7	5
Atp2a2	20.892	504149	412091	4631.71	1.70703e+06	1.62579e+06	1.75462e+06	5.52459	0.00885818	0	0	0	0	0	0	4	4	4	4	1	1
Nvl	20.744	454719	9552.02	11389.3	691868	886859	669612	4.72678	0.0399687	0	0	0	0	0	0	5	3	5	3	10	6
Atxn2	20.576	8274.48	9079.34	8231.3	1.21257e+06	1.1599e+06	1.29388e+06	143.3	0.00102902	0	0	0	0	0	0	1	1	1	1	3	3
Igf2bp3	19.657	9813.51	6622.13	7652.89	2.73584e+06	2.53168e+06	2.80849e+06	335.264	0.000950499	0	0	0	0	0	0	7	4	11	4	6	2
Atf7ip	19.099	7881.1	15846.1	11036.3	577778	613517	603757	51.6362	0.000185751	0	0	0	0	0	0	2	2	3	2	2	2
Arid2	18.578	11630.5	13894.3	11592.3	344061	284342	369872	26.8953	0.00615546	0	0	0	0	0	0	3	3	2	3	3	3
Bclaf1	18.307	688130	284712	7566.38	2.0288e+06	1.90282e+06	2.06224e+06	6.11364	0.0102556	0	0	0	0	0	0	8	5	3	2	8	5
Elavl2	17.741	967679	470096	11294.2	2.98472e+06	3.00791e+06	3.28898e+06	6.40522	0.00593998	0	0	0	0	0	0	13	4	0	0	10	3
Lsm14a	17.223	667956	123840	8633.32	1.20487e+06	1.08724e+06	1.02466e+06	4.14375	0.0463913	0	0	0	0	0	0	5	2	10	4	10	4
Igf2bp1	16.624	225393	12410.4	13599.6	2.64328e+06	2.52853e+06	2.97066e+06	32.3881	0.000363348	0	0	0	0	0	0	12	5	7	3	7	3
Pnldc1	15.611	8088.58	7686.67	12409.2	570117	716380	845630	75.6492	0.0126103	0	0	0	0	0	0	8	3	6	2	12	4
Top3b	15.038	240856	132760	8637.24	395671	697997	560303	4.3269	0.0206782	0	0	0	0	0	0	2	2	4	3	8	5
Drosha	14.677	7920.68	9832.64	8971.71	293458	348899	326364	36.2477	0.00259243	0	0	0	0	0	0	3	2	3	2	3	2
Mageb4	13.993	634682	867521	11442.1	2.81906e+06	3.20923e+06	2.51823e+06	5.64632	0.00240871	0	0	0	0	0	0	7	3	7	2	0	0
Rabep2	13.504	11586	8949.68	341480	871446	749508	878919	6.90544	0.0140766	0	0	0	0	0	0	6	2	4	1	4	2
Nfia	13.314	7606.17	12264.7	8039.24	270795	237670	247726	27.0938	0.00131928	3	1	0	0	0	0	9	3	0	0	6	3
Rnh1	12.609	339698	10882.8	8014.97	727864	770279	604557	5.8637	0.0202479	0	0	0	0	3	1	3	1	7	3	5	2
Nudt16l1	11.993	275158	10458.7	8793.51	744280	760139	724280	7.57006	0.0172482	0	0	0	0	0	0	17	3	9	2	13	2
Setx	11.725	8823.53	13703.9	8371.72	299734	247291	233058	25.2461	0.00623436	0	0	1	1	0	0	1	2	0	1	0	1
Snrpc	11.378	11774.7	12306.7	7451.88	527736	437014	448557	44.8196	0.00372764	0	0	0	0	0	0	11	1	11	1	11	1
Mark2	10.187	340736	153949	12079.6	1.50521e+06	1.52653e+06	1.53364e+06	9.00887	0.00464252	0	0	0	0	0	0	4	3	4	3	4	3
