# Supplementary material for: PIWI proteins tether the piRNA biogenesis machinery to mitochondria during mammalian spermatogenesis
Source: EMBO J. 2025 Sep 29;44(22):6397–424. doi: 10.1038/s44318-025-00579-x (PMC12624062; doi:10.1038/s44318-025-00579-x)
Supplement: Supplementary file 3 — Table EV2 [file 44318_2025_579_MOESM3_ESM.xlsx]

## Sheet: Sheet1
Table EV2. ASZ1 interacting proteins (FC > 4, p < 0.05, Sum PEP Score >10).
Protein Name	Sum PEP Score	Normalized Abundances						Fold Change (MILI/IgG)	p-Value	IP-IgG #1		IP-IgG #2		IP-IgG #3		IP-ASZ1 #1		IP-ASZ1 #2		IP-ASZ1 #3
		IP-IgG #1	IP-IgG #2	IP-IgG #3	IP-ASZ1 #1	IP-ASZ1 #2	IP-ASZ1 #3			COVERAGE	PEPTIDES	COVERAGE	PEPTIDES	COVERAGE	PEPTIDES	COVERAGE	PEPTIDES	COVERAGE	PEPTIDE	COVERAGE	PEPTIDES
Asz1	226.087	1.15612e+07	1.87029e+07	9.81126e+06	1.71243e+09	2.01993e+09	1.84064e+09	139.063	0.00231127	9	4	11	4	3	1	71	28	60	19	65	19
Piwil2	200.758	1.88308e+07	3.15415e+07	4.02237e+07	2.74646e+08	2.6045e+08	2.48302e+08	8.64716	2.68468e-05	12	10	6	5	15	10	53	41	38	29	29	22
Mov10l1	148.747	1.46532e+06	2.53988e+06	1.69716e+06	8.20609e+07	8.1433e+07	8.09893e+07	42.874	6.41956e-09	0	0	2	2	0	0	31	29	13	15	14	12
Gpat2	141.171	274964	738207	1.26036e+06	8.6202e+07	1.00768e+08	9.1106e+07	122.31	0.00207813	0	0	0	0	0	0	50	21	38	16	19	8
Gcn1	64.928	922852	8079.39	881462	4.4348e+06	3.29343e+06	2.0155e+06	5.37617	0.0470091	1	2	1	2	4	7	10	18	5	9	5	10
Tdrkh	56.195	107273	1.5952e+06	135932	9.33961e+06	5.29062e+06	5.28385e+06	10.8323	0.0345988	5	2	4	2	3	1	29	13	14	5	19	7
Exd2	26.144	1.2584e+06	506961	254946	7.53581e+06	4.18681e+06	4.38109e+06	7.97091	0.0412368	0	0	0	0	0	0	19	10	6	4	3	2
Atxn10	24.457	908643	507707	9686.69	3585961	4.19919e+06	2.93613e+06	7.51824	0.00329593	6	2	0	0	0	0	14	5	7	2	13	5
Arf2	23.706	608118	8518.71	10860.2	851761	1.39847e+06	1.41558e+06	5.84195	0.0206552	27	5	9	2	0	0	27	5	17	3	27	5
Snrpd1	12.836	7643.78	760574	6688.61	1.77907e+06	1.52095e+06	1.56893e+06	6.28327	0.0238135	9	1	28	3	11	2	37	4	9	1	37	3
Aimp2	11.185	608576	8115.9	9117.65	1.21567e+06	1.72193e+06	1.783e+06	7.54319	0.00731742	8	1	3	1	3	1	11	2	3	1	0	0
Diaph1	10.745	8955.54	153906	81664.5	503379	543507	409298	5.95513	0.00221779	0	0	0	0	0	0	4	4	1	1	1	1
