# Supplementary material for: PIWI proteins tether the piRNA biogenesis machinery to mitochondria during mammalian spermatogenesis
Source: EMBO J. 2025 Sep 29;44(22):6397–424. doi: 10.1038/s44318-025-00579-x (PMC12624062; doi:10.1038/s44318-025-00579-x)
Supplement: Supplementary file 4 — Table EV3 [file 44318_2025_579_MOESM4_ESM.xlsx]

## Sheet: Sheet2
Table EV3. TDRD1 interacting proteins (FC > 4, p < 0.05, Sum PEP Score >10.
Protein Name	Sum PEP Score	Normalized Abundances						Fold Change (TDRD1/IgG)	p-Value	IP-IgG #1		IP-IgG #2		IP-IgG #3		IP-TRDR1 #1		IP-TRDR1 #2		IP-TRDR1 #3
		IP-IgG #1	IP-IgG #2	IP-IgG #3	IP-TRDR1 #1	IP-TRDR1 #2	IP-TRDR1 #3			COVERAGE	PEPTIDES	COVERAGE	PEPTIDES	COVERAGE	PEPTIDES	COVERAGE	PEPTIDES	COVERAGE	PEPTIDE	COVERAGE	PEPTIDES
Tdrd1	429.535	3.32341e+07	2.63695e+07	2.56381e+07	1.38241e+09	1.2882e+09	1.54695e+09	49.4777	0.00297496	6	5	6	4	5	4	62	49	57	41	60	45
Piwil1	338.881	2.25588e+07	2.49085e+07	7.9398e+06	3.34591e+08	2.37059e+08	2.62772e+08	15.0598	0.0104743	5	3	9	7	0	0	67	43	57	35	53	34
Piwil2	282.744	4.69414e+06	5.41166e+06	2.40637e+06	2.76773e+08	1.74379e+08	2.06369e+08	52.5505	0.0191433	1	1	1	1	0	0	56	41	43	33	32	27
Prrc2a	217.756	2.79271e+06	3.44697e+06	3.42282e+06	4.50316e+07	5.06709e+07	4.45839e+07	14.5186	0.00181686	2	2	3	3	0	0	24	30	20	24	20	23
Rnf17	127.585	1.59575e+06	1.08611e+06	2.07319e+06	1.6615e+07	1.53383e+07	1.6489e+07	10.1875	2.11314e-05	0	0	1	1	0	0	16	19	13	15	16	18
Myo7a	113.398	1.41004e+06	1.6716e+06	3.50242e+06	1.01052e+07	1.16135e+07	8.30097e+06	4.55945	0.00388623	1	1	0	0	1	2	11	15	12	18	8	13
Asz1	109.755	1.32683e+06	1.63969e+06	1.2748e+06	5.03343e+07	4.19621e+07	4.75368e+07	32.9693	0.0029007	0	0	2	1	0	0	37	12	29	10	30	10
Stk31	109.287	6.37612e+06	6.61501e+06	5.01093e+06	2.43765e+07	2.62346e+07	2.41103e+07	4.15071	4.14126e-05	2	2	3	3	1	1	24	18	19	14	16	13
Mov10l1	108.69	255387	380953	286613	1.36821e+07	1.06005e+07	1.12692e+07	38.5197	0.00644081	0	0	0	0	0	0	19	17	9	8	11	11
Dnaja3	95.139	232853	250519	232795	4.94473e+07	4.11617e+07	4.23328e+07	185.629	0.0034322	0	0	0	0	0	0	34	13	23	8	18	6
Tdrd7	94.005	353493	257967	8666.96	7.05254e+06	1.29456e+07	1.05468e+07	49.2559	0.0278137	0	0	0	0	0	0	18	13	23	15	15	11
Smg6	93.351	1.20335e+06	1.43652e+06	1.04286e+06	1.41886e+07	1.48462e+07	1.33611e+07	11.5121	0.000558039	0	0	0	0	0	0	14	15	14	15	7	7
Coil	89.591	159893	8344.73	89995.6	2.09711e+07	1.59049e+07	1.60766e+07	205.057	0.00878677	0	0	0	0	0	0	28	11	30	10	29	10
Decr1	89.067	7720.02	8611.78	76381	5.70941e+07	4.62295e+07	4.07124e+07	1553.57	0.00990842	0	0	0	0	0	0	49	10	31	7	27	6
Gpat2	89.039	1.62044e+06	1.55159e+06	1.67916e+06	9.16856e+06	8.02895e+06	8.31133e+06	5.25827	0.00223938	0	0	0	0	0	0	25	10	22	9	21	9
Nop58	87.429	389210	680360	698608	7.80088e+06	7.54307e+06	6.41955e+06	12.3084	0.00269169	0	0	0	0	2	1	31	11	20	7	21	8
Mael	84.594	2.78817e+06	2.81819e+06	1.16167e+06	2.0775e+07	3.45311e+07	3.80061e+07	13.7872	0.0305402	6	2	9	2	2	1	40	11	33	9	29	8
Ybx2	82.127	4.98152e+06	5.07073e+06	1.86207e+06	1.81244e+07	2.07459e+07	1.8953e+07	4.85327	0.000490024	17	4	23	4	10	2	47	10	41	8	40	8
Rab11fip2	81.247	1.78926e+06	1.96233e+06	1.99096e+06	1.61379e+07	2.20418e+07	2.05656e+07	10.2298	0.0098604	0	0	3	1	0	0	36	13	22	9	20	9
Nop56	74.163	2.34094e+06	2.00127e+06	3.22958e+06	1.86635e+07	1.59262e+07	1.54849e+07	6.61331	0.00204543	3	1	3	1	3	1	26	12	18	9	19	8
Isyna1	65.512	1.05531e+06	932303	836713	2.04282e+07	1.70525e+07	1.25016e+07	17.6971	0.0206183	2	1	2	1	0	0	27	8	23	9	20	7
Casc3	60.183	440331	740806	250673	1.27999e+07	1.41496e+07	9.57048e+06	25.5062	0.012506	0	0	0	0	0	0	17	8	11	6	14	6
Cd2ap	59.354	64090.9	8094.75	57687.2	8.75426e+06	1.1575e+07	9.55688e+06	230.118	0.00706074	0	0	0	0	0	0	24	9	25	8	10	4
Tdrkh	56.042	6785.36	145700	132195	3.87223e+06	3.58993e+06	3.93613e+06	40.039	0.000155161	0	0	0	0	0	0	24	9	18	7	15	6
Adad1	54.562	439477	939923	1.30757e+06	7.02692e+06	5.68571e+06	5.25273e+06	6.68609	0.00399899	0	0	0	0	0	0	22	9	13	6	10	4
Adad2	53.42	195443	122285	6985.9	2.22633e+06	2.3779e+06	2.32974e+06	21.3541	9.18956e-06	0	0	0	0	0	0	26	8	12	5	20	7
Kdm3b	53.089	9303.24	9999.68	6799.48	2.5334e+06	2.65619e+06	2.71168e+06	302.703	0.000400741	0	0	0	0	0	0	11	11	8	9	5	5
Tdrd5	52.562	198139	82983.3	124333	9.24906e+06	6.62806e+06	5.47972e+06	52.6738	0.0244865	0	0	0	0	0	0	18	14	11	6	9	7
Tardbp	51.44	1.88308e+06	1.87666e+06	1.47892e+06	1.15161e+07	8.82519e+06	9.54528e+06	5.70501	0.00808374	0	0	0	0	6	2	30	8	23	5	23	5
Exd2	46.642	155443	184824	7832.12	2.90974e+06	1.59384e+06	1.62498e+06	17.6058	0.0451122	0	0	0	0	0	0	15	6	16	6	9	5
Larp7	46.5	878771	951510	607105	4.89575e+06	6.61373e+06	4.23644e+06	6.46016	0.0225978	0	0	2	1	3	1	13	6	14	6	18	7
Ddx25	46.259	844777	878114	573613	10628318	1.20077e+07	1.39649e+07	15.9377	0.0066617	0	0	0	0	0	0	13	4	17	5	24	8
Top3b	45.907	136259	179439	91628.6	3.58286e+06	3.17063e+06	3.22131e+06	24.4885	0.00117023	0	0	0	0	0	0	12	8	15	10	11	8
Magoh	43.85	548296	464563	7407.98	1.11597e+07	1.08246e+07	9.70794e+06	31.0627	0.000547209	0	0	10	1	0	0	56	7	30	3	31	4
Rbm8a	41.435	1.46959e+06	1.58609e+06	247748	8.94001e+06	6.24985e+06	6.96527e+06	6.70671	0.00593289	22	2	17	2	0	0	51	6	18	2	26	3
Sass6	39.886	7101.24	96920	7318.14	4.56683e+06	3.52081e+06	3.68321e+06	105.72	0.00655918	0	0	0	0	0	0	20	9	6	2	12	4
Dars2	36.269	8796.35	6986.81	5169.96	3.04894e+06	2.71711e+06	2.19298e+06	379.849	0.00874993	0	0	0	0	0	0	19	7	10	6	5	3
Snu13	33.454	234337	241278	10290.7	2.53704e+06	2.34717e+06	2.37255e+06	14.9345	3.09417e-05	9	1	0	0	0	0	40	3	40	3	55	5
Mybbp1a	30.908	7250.42	6511	6249.84	1.06226e+06	775575	688242	126.233	0.0178005	0	0	1	1	0	0	8	7	3	2	1	1
H2ac21	30.274	1.29284e+06	1.36537e+06	3349.77	1.2934e+07	1.03871e+07	1.32344e+07	13.7346	0.00174408	0	0	0	0	0	0	47	3	47	3	0	0
Eif4g3	29.884	90990.1	183909	9136.17	1.5278e+06	2.14769e+06	2.26066e+06	20.8993	0.011328	0	0	0	0	0	0	3	4	5	6	1	2
Lsm14a	28.625	303059	351975	264449	1.50622e+06	2.84491e+06	2.90356e+06	7.88996	0.0432766	0	0	2	1	0	0	6	3	10	4	20	5
Cfap300	27.822	4593.33	9659.69	5610.93	1.41957e+06	1.62917e+06	1.42586e+06	225.263	0.00213309	0	0	0	0	0	0	23	5	14	3	18	5
Rbbp8	26.759	11640.1	6593.06	10808	1.14492e+06	1.1573e+06	901055	110.301	0.00614542	0	0	0	0	0	0	10	5	12	6	6	2
Nit1	23.72	9419.76	10172.9	5812.51	2.58312e+06	3.35193e+06	2.80349e+06	343.967	0.00613526	0	0	0	0	0	0	9	2	18	5	3	1
Cnot1	23.185	6794.83	141026	8304.35	1.59355e+06	1.13585e+06	1.14651e+06	24.8256	0.00972515	0	0	0	0	0	0	5	10	1	3	2	3
Ttc21b	21.453	96583.9	182885	67465.9	372041	584122	527723	4.27713	0.0124644	0	0	0	0	0	0	5	4	9	6	4	5
Fth1	21.075	414588	307966	9235.72	2.75227e+06	3.64266e+06	3.26431e+06	13.1995	0.00236538	0	0	0	0	0	0	34	4	34	4	0	0
Tdrd3	21.016	110282	123900	114498	1.196e+06	1.23398e+06	1.08842e+06	10.0906	0.00157087	0	0	0	0	0	0	17	9	6	3	2	1
Gosr2	20.593	12462.3	389614	6091.3	7030115	7.99462e+06	8.02383e+06	56.4684	0.000541558	0	0	0	0	0	0	24	3	0	0	16	2
Ncbp2	19.845	10095.5	5745.16	5510.21	979672	604211	514360	98.2745	0.0398446	0	0	7	1	0	0	24	2	22	2	24	2
Cap1	19.694	6584.6	6969.02	8883.04	475723	878587	544130	84.6134	0.0374023	0	0	0	0	4	1	8	2	8	2	4	1
Sf3b4	18.374	9127.35	8653.26	6090.62	1.73946e+06	1.2461e+06	1.1594e+06	173.638	0.0168552	0	0	0	0	0	0	5	1	10	2	4	1
Calhm2	17.224	100952	3830.26	7048.45	4.30411e+06	3.83592e+06	3.06389e+06	100.186	0.0090188	0	0	0	0	0	0	23	7	15	4	13	4
Eif2ak4	16.427	7761.4	7407.78	6458.72	700139	1.12506e+06	1.08106e+06	134.376	0.0191212	0	0	0	0	0	0	4	5	2	3	2	3
Kif1c	16.254	7219.44	7768.66	7030.69	753378	1.01392e+06	436713	100.097	0.0488246	0	0	0	0	0	0	6	4	3	3	3	3
Kpnb1	16.053	8551.51	10288.1	5879.3	1.47506e+06	1.90553e+06	1.01166e+06	177.688	0.0300183	0	0	0	0	0	0	6	3	4	2	3	2
Pnldc1	15.706	6436.95	8050.51	6603.67	1.11146e+06	1.42371e+06	1.36986e+06	185.151	0.0054942	0	0	0	0	0	0	4	1	8	3	8	3
Nudt16l1	15.524	7145.92	9621.39	49534.8	642168	453985	480852	23.7851	0.0102315	0	0	0	0	0	0	23	3	4	1	15	3
Ticrr	15.382	6284.28	9033.88	4262.48	789579	684058	662417	109.09	0.00305547	0	0	0	0	0	0	4	5	2	3	3	4
Wdr35	14.929	101637	130422	8320.69	275600	330264	441079	4.35538	0.0136509	0	0	0	0	0	0	5	3	5	4	2	2
Trip12	14.835	102957	190778	10135.7	444787	527279	471164	4.74949	0.00845952	0	0	0	0	0	0	2	3	2	3	2	4
Fkbp8	14.411	9078.06	55100.7	9636.5	570888	404947	552669	20.7071	0.00756321	0	0	0	0	0	0	4	1	6	2	7	2
Igf2bp3	14.322	301504	241203	177130	2.91705e+06	3.84621e+06	2.70911e+06	13.1591	0.0133399	0	0	0	0	0	0	10	4	9	3	8	3
Drg2	14.046	6586.65	3974.89	4660.61	250198	298995	256846	52.9517	0.00327509	0	0	0	0	0	0	11	3	11	3	5	1
Atxn2	13.992	9028.18	121888	110216	589888	580495	549024	7.13053	0.00245984	0	0	1	1	0	0	2	2	3	2	1	1
Wrap53	13.831	61136.2	5709.66	9833.99	1.26542e+06	1.17851e+06	873835	43.2678	0.0105441	0	0	0	0	0	0	7	2	7	4	0	0
Capn6	13.653	8238.89	5719.02	6675.95	177841	149613	124899	21.9229	0.0109691	0	0	0	0	0	0	8	3	3	1	0	0
Gstm6	13.546	290694	383356	324261	1.57329e+06	1.42409e+06	1.21807e+06	4.22258	0.00620062	0	0	0	0	0	0	13	3	19	3	11	2
Toe1	13.211	10124.7	10554.1	7778.91	602399	275933	398813	44.8786	0.0485232	0	0	0	0	0	0	7	3	4	2	2	1
Snrpb2	11.483	8339.29	6990.61	6494.48	500113	511366	366043	63.1185	0.0104939	0	0	0	0	0	0	12	2	8	1	8	1
Lancl2	11.318	8405.65	8711.7	4040.13	347414	560577	666446	74.4151	0.0312712	0	0	0	0	0	0	9	2	2	1	2	1
Tarbp2	11.309	8204.87	7774.01	10096	883060	1.11613e+06	1.28406e+06	125.916	0.0112717	0	0	3	1	0	0	6	2	6	2	2	1
Sec22b	11.235	84895.5	9226.67	8206.07	841510	1.16095e+06	1.09797e+06	30.2988	0.00650557	0	0	0	0	0	0	10	2	13	2	13	2
Rc3h2	11.009	54706	117168	169922	815905	854406	700940	6.93762	0.000480646	0	0	0	0	0	0	3	3	3	3	4	4
Mast2	10.74	8064.11	6847.25	55385.5	310294	565688	475777	19.2293	0.0250811	0	0	1	1	0	0	2	2	1	1	0	0
Nolc1	10.583	6604.24	7756.03	6324.28	6.68898e+06	4.25482e+06	4.39304e+06	741.464	0.0230809	0	0	0	0	0	0	8	5	2	1	2	1
Ap2b1	10.119	8340.75	10010.2	9836.82	463688	559427	750420	62.9187	0.0203447	0	0	0	0	0	0	2	1	2	1	3	2
