# Supplementary material for: PIWI proteins tether the piRNA biogenesis machinery to mitochondria during mammalian spermatogenesis
Source: EMBO J. 2025 Sep 29;44(22):6397–424. doi: 10.1038/s44318-025-00579-x (PMC12624062; doi:10.1038/s44318-025-00579-x)
Supplement: Supplementary file 6 — Source data Fig. 1 [file 44318_2025_579_MOESM6_ESM.zip]

Archive with 23 entries (16 files):
- Figure 1/
- Figure 1/1A/
- Figure 1/1A/.DS_Store
- Figure 1/1A/ASZ1.pzf
- Figure 1/1A/Figure 1A.pdf
- Figure 1/1A/GPAT2.pzf
- Figure 1/1A/MITOPLD.pzf
- Figure 1/1A/PNLDC1.pzf
- Figure 1/1A/TDRKH.pzf
- Figure 1/1B/
- Figure 1/1B/Figure 1B.pdf
- Figure 1/1E/
- Figure 1/1E/Figure 1E.pdf
- Figure 1/1F/
- Figure 1/1F/Figure 1F.pdf
- Figure 1/1G/
- Figure 1/1G/Figure 1G.pdf
- Figure 1/1G/Figure-1G-1-TDRD1+PIWIL2.pzf
- Figure 1/1G/Figure-1G-2-ASZ1+PIWIL2.pzf
- Figure 1/1G/Figure-1G-3-TDRD1+ASZ1.pzf
- Figure 1/1G/Figure-1G-4-TDRD1+PIWIL2+ASZ1.pzf
- Figure 1/1H/
- Figure 1/1H/Figure 1H.pdf
