# Supplementary material for: PIWI proteins tether the piRNA biogenesis machinery to mitochondria during mammalian spermatogenesis
Source: EMBO J. 2025 Sep 29;44(22):6397–424. doi: 10.1038/s44318-025-00579-x (PMC12624062; doi:10.1038/s44318-025-00579-x)
Supplement: Supplementary file 7 — Source data Fig. 2 [file 44318_2025_579_MOESM7_ESM.zip]

Archive with 17 entries (10 files):
- Figure 2/
- Figure 2/2C/
- Figure 2/2C/Figure 2C.pdf
- Figure 2/2D/
- Figure 2/2D/Figure 2D.pdf
- Figure 2/2E/
- Figure 2/2E/Figure 2E.pdf
- Figure 2/2E/Figure-2E-1-ASZ1+PIWIL2.pzf
- Figure 2/2E/Figure-2E-2-ASZ1-DEL1-32+PIWIL2.pzf
- Figure 2/2E/Figure-2E-3-ASZ1+PIWIL2-DEL-(201-600).pzf
- Figure 2/2G/
- Figure 2/2G/Figure 2G.pdf
- Figure 2/2G/Figure 2G_20250707170637.pdf
- Figure 2/2H/
- Figure 2/2H/Figure 2H.pdf
- Figure 2/2I/
- Figure 2/2I/Figure 2I.pdf
