# Supplementary material for: PIWI proteins tether the piRNA biogenesis machinery to mitochondria during mammalian spermatogenesis
Source: EMBO J. 2025 Sep 29;44(22):6397–424. doi: 10.1038/s44318-025-00579-x (PMC12624062; doi:10.1038/s44318-025-00579-x)
Supplement: Supplementary file 8 — Source data Fig. 3 [file 44318_2025_579_MOESM8_ESM.zip]

Archive with 21 entries (14 files):
- Figure 3/
- Figure 3/3C/
- Figure 3/3C/Figure 3C.pdf
- Figure 3/3D/
- Figure 3/3D/Figure 3D.pdf
- Figure 3/3E/
- Figure 3/3E/Figure 3E.pdf
- Figure 3/3F/
- Figure 3/3F/.DS_Store
- Figure 3/3F/Figure 3F.pdf
- Figure 3/3F/Figure-3F-1-TDRD1+PIWIL1.pzf
- Figure 3/3F/Figure-3F-2-TDRKH+PIWIL1.pzf
- Figure 3/3F/Figure-3F-3-TDRD1+TDRKH.pzf
- Figure 3/3F/Figure-3F-4-TDRD1+TDRKH+PIWIL1.pzf
- Figure 3/3G/
- Figure 3/3G/.DS_Store
- Figure 3/3G/Figure 3G.pdf
- Figure 3/3G/Figure-3G-1-TDRD1+PIWIL1+TDRKH.pzf
- Figure 3/3G/Figure-3G-2-TDRD1-3GS+PIWIL1+TDRKH.pzf
- Figure 3/3H/
- Figure 3/3H/Figure 3H.pdf
