# Supplementary material for: PIWI proteins tether the piRNA biogenesis machinery to mitochondria during mammalian spermatogenesis
Source: EMBO J. 2025 Sep 29;44(22):6397–424. doi: 10.1038/s44318-025-00579-x (PMC12624062; doi:10.1038/s44318-025-00579-x)
Supplement: Supplementary file 9 — Source data Fig. 4 [file 44318_2025_579_MOESM9_ESM.zip]

Archive with 21 entries (13 files):
- Figure 4/
- Figure 4/4A/
- Figure 4/4A/Figure 4A.pdf
- Figure 4/4B/
- Figure 4/4B/Figure 4B.pdf
- Figure 4/4C/
- Figure 4/4C/Figure 4C.pdf
- Figure 4/4D/
- Figure 4/4D/Figure 4D.pdf
- Figure 4/4E/
- Figure 4/4E/Figure 4E.pdf
- Figure 4/4F/
- Figure 4/4F/Figure 4F.pdf
- Figure 4/4G/
- Figure 4/4G/Figure 4G.pdf
- Figure 4/4G/Figure-4G-1-GFP-PIWIL2-TM+Flag-TDRD1.prism
- Figure 4/4G/Figure-4G-2-GFP-PIWIL1-TM+Flag-TDRD1.prism
- Figure 4/4G/Figure-4G-3-GFP-PIWIL2-TM+HA-PIWIL1.prism
- Figure 4/4G/Figure-4G-4-GFP-PIWIL1-TM+HA-PIWIL2.prism
- Figure 4/4G/Figure-4G-5-GFP-PIWIL2-TM+Flag-TDRD1+HA-PIWIL1.prism
- Figure 4/4G/Figure-4G-6-GFP-PIWIL1-TM+Flag-TDRD1+HA-PIWIL2.prism
