# Supplementary material for: PIWI proteins tether the piRNA biogenesis machinery to mitochondria during mammalian spermatogenesis
Source: EMBO J. 2025 Sep 29;44(22):6397–424. doi: 10.1038/s44318-025-00579-x (PMC12624062; doi:10.1038/s44318-025-00579-x)
Supplement: Supplementary file 10 — Source data Fig. 5 [file 44318_2025_579_MOESM10_ESM.zip]

Archive with 7 entries (3 files):
- Figure 5/5A/
- Figure 5/5A/Figure 5A.pdf
- Figure 5/5B/
- Figure 5/5B/Figure 5B.pdf
- Figure 5/5C/
- Figure 5/5C/Figure 5C.pdf
- Figure 5/
