# Supplementary material for: PIWI proteins tether the piRNA biogenesis machinery to mitochondria during mammalian spermatogenesis
Source: EMBO J. 2025 Sep 29;44(22):6397–424. doi: 10.1038/s44318-025-00579-x (PMC12624062; doi:10.1038/s44318-025-00579-x)
Supplement: Supplementary file 11 — Source data Fig. 6 [file 44318_2025_579_MOESM11_ESM.zip]

Archive with 29 entries (16 files):
- Figure 6/
- Figure 6/6A/
- Figure 6/6A/Figure-6A-TDRD1-(WT+CKO)-testis weight.pzfx
- Figure 6/6B/
- Figure 6/6B/Figure 6B.pdf
- Figure 6/6C/
- Figure 6/6C/Figure 6C.pdf
- Figure 6/6C/Figure-6C-TDRD1-cKO-TDRKH Area.pzf
- Figure 6/6D/
- Figure 6/6D/Figure 6D.pdf
- Figure 6/6D/Figure-6D-TDRD1-cKO-PIWIL2&TDRKH.pzf
- Figure 6/6E/
- Figure 6/6E/Figure 6E.pdf
- Figure 6/6E/Figure-6E-TDRD1-cKO-PIWIL1&TDRKH.pzf
- Figure 6/6F/
- Figure 6/6F/Figure 6F.pdf
- Figure 6/6G/
- Figure 6/6G/Figure 6G.pdf
- Figure 6/6H/
- Figure 6/6H/Figure 6H.pdf
- Figure 6/6I/
- Figure 6/6I/Figure 6I.pdf
- Figure 6/6J/
- Figure 6/6J/Figure 6J.pdf
- Figure 6/6K/
- Figure 6/6K/Figure-6K-TDRD1-total-size.pzf
- Figure 6/6L/
- Figure 6/6L/Figure 6L.pdf
- Figure 6/6L/Figure-6L-TDRD1-(WT+CKO+KO)-LINE1 Orf1.pzfx
