# Supplementary material for: PIWI proteins tether the piRNA biogenesis machinery to mitochondria during mammalian spermatogenesis
Source: EMBO J. 2025 Sep 29;44(22):6397–424. doi: 10.1038/s44318-025-00579-x (PMC12624062; doi:10.1038/s44318-025-00579-x)
Supplement: Supplementary file 12 — Source data Fig. 7 [file 44318_2025_579_MOESM12_ESM.zip]

Archive with 29 entries (16 files):
- Figure 7/
- __MACOSX/._Figure 7
- Figure 7/.DS_Store
- __MACOSX/Figure 7/._.DS_Store
- Figure 7/7J/
- Figure 7/7M/
- Figure 7/7D/
- Figure 7/7C/
- Figure 7/7B/
- Figure 7/7E/
- Figure 7/7L/
- Figure 7/7K/
- Figure 7/7N/
- Figure 7/7G/
- Figure 7/7F/
- Figure 7/7H/
- Figure 7/7J/Figure 7J.pdf
- Figure 7/7M/TDRD1-cMUT-total-size.pzf
- Figure 7/7D/Figure 7D.pdf
- __MACOSX/Figure 7/7D/._Figure 7D.pdf
- Figure 7/7C/Figure-7C-TDRD1-(WT+CMUT)-testis weight.pzfx
- Figure 7/7B/Figure 7B.pdf
- Figure 7/7E/Figure 7E.pdf
- Figure 7/7L/Figure 7L.pdf
- Figure 7/7K/Figure 7K.pdf
- Figure 7/7N/TDRD1-CMUT-total-alignments.pzf
- Figure 7/7G/Figure 7G.pdf
- Figure 7/7F/TDRD1-(WT+CMUT)-sperm.pzfx
- Figure 7/7H/TDRD1-(WT+CMUT)-sperm.pzfx
